# Supplementary material for: Identification and Copy Number Variant Analysis of Enhancer Regions of Genes Causing Spinocerebellar Ataxia
Source: Int J Mol Sci. 2024 Oct 18;25(20):11205. doi: 10.3390/ijms252011205 (PMC11508295; doi:10.3390/ijms252011205)
Supplement: Supplementary file 1 [file ijms-25-11205-s001.zip]

Archive with 1 entries (1 files):
- ijms-3223219-supplementary.pdf
